# Supplementary material for: Girdin Promotes Tumorigenesis and Chemoresistance in Lung Adenocarcinoma by Interacting with PKM2
Source: Cancers (Basel). 2022 Nov 19;14(22):5688. doi: 10.3390/cancers14225688 (PMC9688487; doi:10.3390/cancers14225688)
Supplement: Supplementary file 1 [file cancers-14-05688-s001.zip]

Archive with 1 entries (1 files):
- cancers-1867545-supplementary.pdf
